# Supplementary material for: Nonspecific Inhibition of IL6 Family Cytokine Signalling by Soluble gp130
Source: Int J Mol Sci. 2024 Jan 23;25(3):1363. doi: 10.3390/ijms25031363 (PMC10855816; doi:10.3390/ijms25031363)
Supplement: Supplementary file 1 [file ijms-25-01363-s001.zip]

Archive with 2 entries (2 files):
- ijms-2812415-supplementary-sgp130 supp.pdf
- ijms-2812415-supplementary-sgp130 uncropped blots.pdf
